# Supplementary material for: Novel Dual Acetyl- and Butyrylcholinesterase Inhibitors Based on the Pyridyl–Pyridazine Moiety for the Potential Treatment of Alzheimer’s Disease
Source: Pharmaceuticals (Basel). 2024 Oct 21;17(10):1407. doi: 10.3390/ph17101407 (PMC11510214; doi:10.3390/ph17101407)
Supplement: Supplementary file 1 [file pharmaceuticals-17-01407-s001.zip]

Archive with 1 entries (1 files):
- pharmaceuticals-3221849-supplementary.pdf
